# Supplementary material for: Effects of macroalgae loss in an Antarctic marine food web: applying extinction thresholds to food web studies
Source: PeerJ. 2018 Sep 12;6:e5531. doi: 10.7717/peerj.5531 (PMC6139014; doi:10.7717/peerj.5531)
Supplement: Supplemental Information 2 — Code implemented in R to carry out primary extinctions of macroalgae species. A vector with thresholds (v) was compared with the number of prey of each species to detect secondary extinctions. [file peerj-06-5531-s003.zip]

Archive with 1 entries (1 files):
- macroalgaeloss_code.R
