# Supplementary material for: Effects of macroalgae loss in an Antarctic marine food web: applying extinction thresholds to food web studies
Source: PeerJ. 2018 Sep 12;6:e5531. doi: 10.7717/peerj.5531 (PMC6139014; doi:10.7717/peerj.5531)
Supplement: Supplemental Information 2 — Code implemented in R to carry out primary extinctions of macroalgae species. A vector with thresholds (v) was compared with the number of prey of each species to detect secondary extinctions. [file peerj-06-5531-s003.zip › macroalgaeloss_code.R]

#red is the adjacency matrix which is ordered with the macroalgae occupying the first 24 places in rows and columns

red <- read.table("rawdata.csv", sep=";", header=T, row.names = 1)

S <- length (red)
productores <- vector ("character", S)
for (i in 1:S){
  if (sum (red[,i] == 0)) productores[i] <- colnames(red)[i]
  if(sum (red[,i] != 0)) productores[i] <- NA
}
productores <- productores[!is.na(productores)]
NumPresas <-rep(0,S)
vectorumbral <- as.data.frame(NumPresas,row.names=names(red))
for (b in 1:S) {
  vectorumbral[b,1] <- sum(red[,b])
}
umbral <- 0.5 #can be changed to the desired threshold (for example: 0.25, 0.75)
vectorumbral <- (vectorumbral*umbral)
Links <- c()
C<- c()
Sec <- c()
set <-26 #number of species to be removed in primary extinctions
Pred <- rep(1:(set),10)
xx <- ((S-1):(S-set))

rep <-5 #number of desired repetitions
for (m in 1:rep){
  random<-vector("integer",0)
  ts <- vector("integer",0) 
  L <- vector("integer",0)
  A <- rbind(red,vectorumbral[,1])
  
  for (h in 1:set){
    col <- sample(1:((set+1)-h), 1)
    random <- c(random,col)}
  
  for(i in 1:set){
    B <- A[-random[i],]
    A <- B[,-random[i]]
    
    repeat{
      a <- vector("integer",0)
      for (l in 1:length(A)){
        if ((sum(A[1:(length(A)),l]) <= A[(length(A)+1),l]) & (!any(names(A[l])==productores))){
          a <- c(a,l)}
      }
      if (length(a)>0){
        D <- A[-a,]
        A <- D[,-a]}
      else {break}}
    
    ts <- c(ts, (length(A)))
    L <- c(L, sum(A[1:(length(A)),]))
  }
  Links <- c(Links,L)
  C <- c(C, ((L)/(ts*ts)))
  Sec <- c(Sec,(xx-ts))}
